# Supplementary material for: An indication of current views of Australian general practitioners towards chiropractic and osteopathy: a cross-sectional study
Source: Chiropr Man Therap. 2016 Nov 1;24:37. doi: 10.1186/s12998-016-0119-6 (PMC5088656; doi:10.1186/s12998-016-0119-6)
Supplement: Additional file 2: — Responses to a National Survey on the views of General Practitioners (GPs) towards the Chiropractic and Osteopathic professions. (XLS 223 kb) [file 12998_2016_119_MOESM2_ESM.xls]

## Sheet: Question 1
A National Survey on the views of General Practitioners (GPs) towards the Chiropractic and Osteopathic professions.	A National Survey on the views of General Practitioners (GPs) towards the Chiropractic and Osteopathic professions.	A National Survey on the views of General Practitioners (GPs) towards the Chiropractic and Osteopathic professions.	A National Survey on the views of General Practitioners (GPs) towards the Chiropractic and Osteopathic professions.
How long have you been a medical practitioner in general practice?	How long have you been a medical practitioner in general practice?	How long have you been a medical practitioner in general practice?	How long have you been a medical practitioner in general practice?
Answer Options	Answer Options	Response Percent	Response Count
0-2 years	0-2 years	0.1	62
3-5 years	3-5 years	0.136	85
6-10 years	6-10 years	0.151	94
11-15 years	11-15 years	0.104	65
16-20 years	16-20 years	0.059	37
20+ years	20+ years	0.449	280
answered question	answered question	623	623
skipped question	skipped question	7	7

## Sheet: Question 2
A National Survey on the views of General Practitioners (GPs) towards the Chiropractic and Osteopathic professions.	A National Survey on the views of General Practitioners (GPs) towards the Chiropractic and Osteopathic professions.	A National Survey on the views of General Practitioners (GPs) towards the Chiropractic and Osteopathic professions.
What is the postcode of your principle practice?	What is the postcode of your principle practice?	What is the postcode of your principle practice?
Answer Options	Answer Options	Response Count
		605
answered question	605	605
skipped question	25	25

## Sheet: Question 3
A National Survey on the views of General Practitioners (GPs) towards the Chiropractic and Osteopathic professions.	A National Survey on the views of General Practitioners (GPs) towards the Chiropractic and Osteopathic professions.	A National Survey on the views of General Practitioners (GPs) towards the Chiropractic and Osteopathic professions.	A National Survey on the views of General Practitioners (GPs) towards the Chiropractic and Osteopathic professions.
Are you male or female?	Are you male or female?	Are you male or female?	Are you male or female?
Answer Options	Answer Options	Response Percent	Response Count
Male	Male	0.585	357
Female	Female	0.415	253
answered question	answered question	610	610
skipped question	skipped question	20	20

## Sheet: Question 4
A National Survey on the views of General Practitioners (GPs) towards the Chiropractic and Osteopathic professions.	A National Survey on the views of General Practitioners (GPs) towards the Chiropractic and Osteopathic professions.	A National Survey on the views of General Practitioners (GPs) towards the Chiropractic and Osteopathic professions.	A National Survey on the views of General Practitioners (GPs) towards the Chiropractic and Osteopathic professions.
What is your age?	What is your age?	What is your age?	What is your age?
Answer Options	Answer Options	Response Percent	Response Count
Under 30	Under 30	0.049	30
30-40	30-40	0.28	172
41-50	41-50	0.216	133
51-60	51-60	0.228	140
Over 60	Over 60	0.228	140
answered question	answered question	615	615
skipped question	skipped question	15	15

## Sheet: Question 5
A National Survey on the views of General Practitioners (GPs) towards the Chiropractic and Osteopathic professions.	A National Survey on the views of General Practitioners (GPs) towards the Chiropractic and Osteopathic professions.	A National Survey on the views of General Practitioners (GPs) towards the Chiropractic and Osteopathic professions.	A National Survey on the views of General Practitioners (GPs) towards the Chiropractic and Osteopathic professions.
Where do you get MOST of your information regarding CHIROPRACTIC? (Indicate ONE only)	Where do you get MOST of your information regarding CHIROPRACTIC? (Indicate ONE only)	Where do you get MOST of your information regarding CHIROPRACTIC? (Indicate ONE only)	Where do you get MOST of your information regarding CHIROPRACTIC? (Indicate ONE only)
Answer Options	Answer Options	Response Percent	Response Count
Medical journals (peer-reviewed)	Medical journals (peer-reviewed)	0.299	183
Non-medical journals (peer-reviewed)	Non-medical journals (peer-reviewed)	0.02	12
Popular media	Popular media	0.052	32
Chiropractors themselves	Chiropractors themselves	0.129	79
Medical associations	Medical associations	0.042	26
Don't really get much information regarding it	Don't really get much information regarding it	0.299	183
Other	Other	0.158	97
Other (please specify)	Other (please specify)	114	114
answered question	answered question	612	612
skipped question	skipped question	18	18

## Sheet: Question 6
A National Survey on the views of General Practitioners (GPs) towards the Chiropractic and Osteopathic professions.	A National Survey on the views of General Practitioners (GPs) towards the Chiropractic and Osteopathic professions.	A National Survey on the views of General Practitioners (GPs) towards the Chiropractic and Osteopathic professions.	A National Survey on the views of General Practitioners (GPs) towards the Chiropractic and Osteopathic professions.
Where do you get MOST of your information regarding OSTEOPATHY? (Indicate ONE only)	Where do you get MOST of your information regarding OSTEOPATHY? (Indicate ONE only)	Where do you get MOST of your information regarding OSTEOPATHY? (Indicate ONE only)	Where do you get MOST of your information regarding OSTEOPATHY? (Indicate ONE only)
Answer Options	Answer Options	Response Percent	Response Count
Medical journals (peer-reviewed)	Medical journals (peer-reviewed)	0.195	119
Non-medical journals (peer-reviewed)	Non-medical journals (peer-reviewed)	0.013	8
Popular media	Popular media	0.054	33
Osteopaths themselves	Osteopaths themselves	0.123	75
Medical associations	Medical associations	0.028	17
Don't really get much information regarding it	Don't really get much information regarding it	0.483	295
Other	Other	0.105	64
Other (please specify)	Other (please specify)	74	74
answered question	answered question	611	611
skipped question	skipped question	19	19

## Sheet: Question 7
A National Survey on the views of General Practitioners (GPs) towards the Chiropractic and Osteopathic professions.	A National Survey on the views of General Practitioners (GPs) towards the Chiropractic and Osteopathic professions.	A National Survey on the views of General Practitioners (GPs) towards the Chiropractic and Osteopathic professions.	A National Survey on the views of General Practitioners (GPs) towards the Chiropractic and Osteopathic professions.
Have you ever WITNESSED a treatment by a CHIROPRACTOR?	Have you ever WITNESSED a treatment by a CHIROPRACTOR?	Have you ever WITNESSED a treatment by a CHIROPRACTOR?	Have you ever WITNESSED a treatment by a CHIROPRACTOR?
Answer Options	Answer Options	Response Percent	Response Count
Yes	Yes	0.499	304
No	No	0.501	305
answered question	answered question	609	609
skipped question	skipped question	21	21

## Sheet: Question 8
A National Survey on the views of General Practitioners (GPs) towards the Chiropractic and Osteopathic professions.	A National Survey on the views of General Practitioners (GPs) towards the Chiropractic and Osteopathic professions.	A National Survey on the views of General Practitioners (GPs) towards the Chiropractic and Osteopathic professions.	A National Survey on the views of General Practitioners (GPs) towards the Chiropractic and Osteopathic professions.
Have you ever WITNESSED a treatment by an OSTEOPATH?	Have you ever WITNESSED a treatment by an OSTEOPATH?	Have you ever WITNESSED a treatment by an OSTEOPATH?	Have you ever WITNESSED a treatment by an OSTEOPATH?
Answer Options	Answer Options	Response Percent	Response Count
Yes	Yes	0.265	162
No	No	0.735	449
answered question	answered question	611	611
skipped question	skipped question	19	19

## Sheet: Question 9
A National Survey on the views of General Practitioners (GPs) towards the Chiropractic and Osteopathic professions.	A National Survey on the views of General Practitioners (GPs) towards the Chiropractic and Osteopathic professions.	A National Survey on the views of General Practitioners (GPs) towards the Chiropractic and Osteopathic professions.	A National Survey on the views of General Practitioners (GPs) towards the Chiropractic and Osteopathic professions.
Have you ever been a RECIPIENT of a treatment by a CHIROPRACTOR?	Have you ever been a RECIPIENT of a treatment by a CHIROPRACTOR?	Have you ever been a RECIPIENT of a treatment by a CHIROPRACTOR?	Have you ever been a RECIPIENT of a treatment by a CHIROPRACTOR?
Answer Options	Answer Options	Response Percent	Response Count
Yes	Yes	0.269	164
No	No	0.731	445
answered question	answered question	609	609
skipped question	skipped question	21	21

## Sheet: Question 10
A National Survey on the views of General Practitioners (GPs) towards the Chiropractic and Osteopathic professions.	A National Survey on the views of General Practitioners (GPs) towards the Chiropractic and Osteopathic professions.	A National Survey on the views of General Practitioners (GPs) towards the Chiropractic and Osteopathic professions.	A National Survey on the views of General Practitioners (GPs) towards the Chiropractic and Osteopathic professions.
Have you ever been a RECIPIENT of a treatment by an OSTEOPATH?	Have you ever been a RECIPIENT of a treatment by an OSTEOPATH?	Have you ever been a RECIPIENT of a treatment by an OSTEOPATH?	Have you ever been a RECIPIENT of a treatment by an OSTEOPATH?
Answer Options	Answer Options	Response Percent	Response Count
Yes	Yes	0.166	101
No	No	0.834	508
answered question	answered question	609	609
skipped question	skipped question	21	21

[truncated: 33 more sheets: Question 11, Question 12, Question 13, Question 14, Question 15, Question 16, Question 17, Question 18, Question 19, Question 20, Question 21, Question 22, Question 23, Question 24, Question 25, Question 26, Question 27, Question 28, Question 29, Question 30 …]
